# Supplementary material for: Sleep Habits, Academic Performance and Health Behaviors of Adolescents in Southern Greece
Source: Healthcare (Basel). 2024 Apr 3;12(7):775. doi: 10.3390/healthcare12070775 (PMC11011514; doi:10.3390/healthcare12070775)
Supplement: Supplementary file 1 [file healthcare-12-00775-s001.zip]

Archive with 1 entries (1 files):
- healthcare-2887119-supplementary.pdf
